# Supplementary material for: Genomic characterisation of Escherichia coli isolated from poultry at retail through Sink Surveillance in Dhaka, Bangladesh reveals high levels of multi-drug resistance
Source: Front Microbiol. 2024 May 30;15:1418476. doi: 10.3389/fmicb.2024.1418476 (PMC11169737; doi:10.3389/fmicb.2024.1418476)
Supplement: Supplementary file 1 [file Table_1.XLSX]

## Sheet: Sheet1
File S1. Caeca samples collected from live bird markets in Dhaka and positive for the presence of E. coli, and selected for WGS.
Index	Sample ID	Selected for WGS	WGS ID	Isolation date	Year	Bird type
1	DKN36448BR18-03-2018	Yes	CDE001	Mar	2018	Broiler
2	DKS11548BR19-03-2018	No		Mar	2018	Broiler
3	DKN30121BR18-03-2018	No		Mar	2018	Broiler
4	DKN14216BR27-03-2018	Yes	CDE002	Mar	2018	Broiler
5	DKN26266BR17-04-2018	Yes	CDE005	Apr	2018	Broiler
6	DKN12659BR24-04-2018	Yes	CDE006	Apr	2018	Broiler
7	DKN20388BR24-04-2018	Yes	CDE007	Apr	2018	Broiler
8	DKN06188BR25-04-2018	No		Apr	2018	Broiler
9	DKN30121BR22-04-2018	Yes	CDE008	Apr	2018	Broiler
10	DKN20244BR03-06-2018	Yes	CDE014	Jun	2018	Broiler
11	DKN32073BR03-06-2018	Yes	CDE015	Jun	2018	Broiler
12	DKN28104BR04-06-2018	Yes	CDE016	Jun	2018	Broiler
13	DKS11584BR10-06-2018	Yes	CDE017	Jun	2018	Broiler
14	DKN08477BR25-03-2018	Yes	CDE003	Mar	2018	Broiler
15	DKN02149BR17-04-2018	Yes	CDE009	Apr	2018	Broiler
16	DKN09034BR05-06-2018	No		Jun	2018	Broiler
17	DKN36448SO18-03-2018	Yes	CDE004	Mar	2018	Sonali
18	DKN20388SO11-06-2018	No		Jun	2018	Sonali
19	DKN30121SO11-06-2018	No		Jun	2018	Sonali
20	DKN06126SO10-06-2018	Yes	CDE020	Jun	2018	Sonali
21	DKS11584SO10-06-2018	Yes	CDE021	Jun	2018	Sonali
22	DKN13053SO06-06-2018	No		Jun	2018	Sonali
23	DKN09034SO05-06-2018	No		Jun	2018	Sonali
24	DKN24233SO04-06-2018	Yes	CDE023	Jun	2018	Sonali
25	DKN28104SO04-06-2018	No		Jun	2018	Sonali
26	DKN32073SO03-06-2018	Yes	CDE024	Jun	2018	Sonali
27	DKN20244SO03-06-2018	Yes	CDE025	Jun	2018	Sonali
28	DKS12636SO22-04-2018	No		Apr	2018	Sonali
29	DKN08477SO18-04-2018	Yes	CDE010	Apr	2018	Sonali
30	DKN30121SO18-03-2018	No		Mar	2018	Sonali
31	DKN30121SO22-04-2018	No		Apr	2018	Sonali
32	DKN06188SO25-04-2018	No		Apr	2018	Sonali
33	DKN12659SO24-04-2018	Yes	CDE011	Apr	2018	Sonali
34	DKN02149SO17-04-2018	Yes	CDE012	Apr	2018	Sonali
35	DKN26266SO17-04-2018	Yes	CDE013	Apr	2018	Sonali
36	DKN06188SO21-03-2018	No		Mar	2018	Sonali
37	DKN12659SO20-03-2018	No		Mar	2018	Sonali
38	DKS12636SO20-03-2018	No		Mar	2018	Sonali
39	DKS11584SO19-03-2018	No		Mar	2018	Sonali
40	DKN20388BR11-06-2018	Yes	CDE018	Jun	2018	Broiler
41	DKN30121BR11-06-2018	No		Jun	2018	Broiler
42	DKN06126BR10-06-2018	No		Jun	2018	Broiler
43	DKN13053BR06-06-2018	No		Jun	2018	Broiler
44	DKN24233BR04-06-2018	Yes	CDE019	Jun	2018	Broiler
45	DKN118DK-N21-118-BRBR09-09-2018	Yes	CDE026	Sep	2018	Broiler
46	DKN21DKN21118SO09-09-2018SO09-09-2018	No		Sep	2018	Sonali
47	DKN17206BR09-09-2018	No		Sep	2018	Broiler
48	DKN17206SO09-09-2018	No		Sep	2018	Sonali
49	DKS23295BR09-09-2018	No		Sep	2018	Broiler
50	DKS23295SO09-09-2018	Yes	CDE029	Sep	2018	Sonali
51	DKS54321BR09-09-2018	No		Sep	2018	Broiler
52	DKS54321SO09-09-2018	No		Sep	2018	Sonali
53	DKS45417BR10-09-2018	No		Sep	2018	Broiler
54	DKS45417SO10-09-2018	No		Sep	2018	Sonali
55	DKS14CDIL/AMR18/10.09/S-14/298/BR/111BR10-09-2018	Yes	CDE027	Sep	2018	Broiler
56	DKS14298SO10-09-2018	No		Sep	2018	Sonali
57	DKN32073BR10-09-2018	No		Sep	2018	Broiler
58	DKN32073SO10-09-2018	Yes	CDE030	Sep	2018	Sonali
59	DKS02435BR10-09-2018	No		Sep	2018	Broiler
60	DKS02435SO10-09-2018	No		Sep	2018	Sonali
61	DKS50319BR11-09-2018	No		Sep	2018	Broiler
62	DKS50319SO11-09-2018	No		Sep	2018	Sonali
63	DKS50283BR12-09-2018	Yes	CDE028	Sep	2018	Broiler
64	DKS50283SO12-09-2018	No		Sep	2018	Sonali
65	DKN06126BR12-09-2018	No		Sep	2018	Broiler
66	DKS02553SO12-09-2018	No		Sep	2018	Sonali
67	DKS11584BR16-09-2018	No		Sep	2018	Broiler
68	DKS11584SO16-09-2018	No		Sep	2018	Sonali
69	DKN16363BR16-09-2018	No		Sep	2018	Broiler
70	DKN16363SO16-09-2018	Yes	CDE031	Sep	2018	Sonali
71	DKN16489BR17-09-2018	No		Sep	2018	Broiler
72	DKN16489SO17-09-2018	No		Sep	2018	Sonali
73	DKS12636BR17-09-2018	No		Sep	2018	Broiler
74	DKS12636SO17-09-2018	No		Sep	2018	Sonali
75	DKN06126SO12-09-2018	No		Sep	2018	Sonali
76	DKS09607BR17-09-2018	No		Sep	2018	Broiler
77	DKN22108SO17-09-2018	Yes	CDE032	Sep	2018	Sonali
78	DKS31606BR17-09-2018	No		Sep	2018	Broiler
79	DKS31606SO17-09-2018	No		Sep	2018	Sonali
80	DKN22108BR17-09-2018	No		Sep	2018	Broiler
81	DKS31642BR18-09-2018	No		Sep	2018	Broiler
82	DKS31642SO18-09-2018	No		Sep	2018	Sonali
83	DKS56338BR18-09-2018	No		Sep	2018	Broiler
84	DKN26164SO09-10-2018	No		Oct	2018	Sonali
85	DKN21168BR10-10-2018	No		Oct	2018	Broiler
86	DKN21168SO10-10-2018	Yes	CDE036	Oct	2018	Sonali
87	DKN35120BR02-10-2018	No		Oct	2018	Broiler
88	DKN35120SO02-10-2018	No		Oct	2018	Sonali
89	DKN19065BR03-10-2018	No		Oct	2018	Broiler
90	DKN19065SO03-10-2018	No		Oct	2018	Sonali
91	DKN09034BR01-09-2018	No		Sep	2018	Broiler
92	DKN09034SO01-10-2018	Yes	CDE037	Oct	2018	Sonali
93	DKN01044BR01-10-2018	Yes	CDE033	Oct	2018	Broiler
94	DKN01044SO01-10-2018	No		Oct	2018	Sonali
95	DKN19067BR21-10-2018	Yes	CDE034	Oct	2018	Broiler
96	DKN19067SO21-10-2018	No		Oct	2018	Sonali
97	DKS08494BR09-10-2018	No		Oct	2018	Broiler
98	DKS08494SO09-10-2018	Yes	CDE038	Oct	2018	Sonali
99	DKS14425BR07-10-2018	Yes	CDE035	Oct	2018	Broiler
100	DKS14425SO07-10-2018	No		Oct	2018	Sonali
101	DKN32035BR07-10-2018	No		Oct	2018	Broiler
102	DKN32035SO07-10-2018	No		Oct	2018	Sonali
103	DKS50320BR15-10-2018	No		Oct	2018	Broiler
104	DKS50320SO15-10-2018	No		Oct	2018	Sonali
105	DKN06188BR14-10-2018	No		Oct	2018	Broiler
106	DKN06188SO14-10-2018	Yes	CDE039	Oct	2018	Sonali
107	DKS13602BR15-10-2018	No		Oct	2018	Broiler
108	DKS13602SO15-10-2018	No		Oct	2018	Sonali
109	CDIL/DK/N09/034/BR	No		Jan	2020	Broiler
110	CDIL/DK/N09/034/SO	No		Jan	2020	Sonali
111	CDIL/DK/N06/150/BR	No		Jan	2020	Broiler
112	CDIL/DK/N06/150/SO	Yes	CDE044	Jan	2020	Sonali
113	CDIL/DK/N13/053/BR	Yes	CDE040	Jan	2020	Broiler
114	CDIL/DK/N13/053/SO	Yes	CDE045	Jan	2020	Sonali
115	CDIL/DK/W36/136/BR	Yes	CDE041	Jan	2020	Broiler
116	CDIL/DK/W36/136/SO	Yes	CDE046	Jan	2020	Sonali
117	CDIL/DK/N15/153/BR	No		Jan	2020	Broiler
118	CDIL/DK/N15/153/SO	Yes	CDE047	Jan	2020	Sonali
119	CDIL/DK/N36/266/BR	Yes	CDE042	Jan	2020	Broiler
120	CDIL/DK/N26/266/SO	Yes	CDE048	Jan	2020	Sonali
121	CDIL/DK/N16/458/BR	Yes	CDE043	Jan	2020	Broiler
122	CDIL/DK/N16/458/SO	Yes	CDE049	Jan	2020	Sonali
123	CDIL/DK/N25/070/BR	No		Jan	2020	Broiler
124	CDIL/DK/N32/073/BR	No		Feb	2020	Broiler
125	CDIL/DK/N32/073/SO	No		Feb	2020	Sonali
126	CDIL/DK/N30/121/BR	No		Feb	2020	Broiler
127	CDIL/DK/N30/121/SO	Yes	CDE057	Feb	2020	Sonali
128	CDIL/DK/W35/264/BR	Yes	CDE050	Feb	2020	Broiler
129	CDIL/DK/W35/264/SO	Yes	CDE058	Feb	2020	Sonali
130	CDIL/DK/S14/425/BR	No		Feb	2020	Broiler
131	CDIL/DK/S14/425/SO	No		Feb	2020	Sonali
132	CDIL/DK/S24/466/BR	Yes	CDE051	Feb	2020	Broiler
133	CDIL/DK/S24/466/SO	No		Feb	2020	Sonali
134	CDIL/DK/W38/265/BR	No		Feb	2020	Broiler
135	CDIL/DK/W38/265/SO	Yes	CDE059	Feb	2020	Sonali
136	CDIL/DK/S50/283/BR	No		Feb	2020	Broiler
137	CDIL/DK/S50/283/SO	No		Feb	2020	Sonali
138	CDIL/DK/N15/203/BR	Yes	CDE052	Feb	2020	Broiler
139	CDIL/DK/N15/203/SO	No		Feb	2020	Sonali
140	CDIL/DK/N36/448/BR	No		Feb	2020	Broiler
141	CDIL/DK/N36/448/SO	Yes	CDE060	Feb	2020	Sonali
142	CDIL/DK/N20/164/SO	Yes	CDE061	Feb	2020	Sonali
143	CDIL/DK/N23/070/BR	No		Feb	2020	Broiler
144	CDIL/DK/N16/363/BR	Yes	CDE053	Feb	2020	Broiler
145	CDIL/DK/N16/363/SO	No		Feb	2020	Sonali
146	CDIL/DK/S18/613/BR	Yes	CDE054	Feb	2020	Broiler
147	CDIL/DK/S18/613/SO	Yes	CDE062	Feb	2020	Sonali
148	CDIL/DK/O56/338/BR	Yes	CDE055	Feb	2020	Broiler
149	CDIL/DK/O56/338/SO	No		Feb	2020	Sonali
150	CDIL/DK/N17/206/BR	No		Feb	2020	Broiler
151	CDIL/DK/N17/206/SO	Yes	CDE063	Feb	2020	Sonali
152	CDIL/DK/S11/584/BR	No		Feb	2020	Broiler
153	CDIL/DK/S11/584/SO	No		Feb	2020	Sonali
154	CDIL/DK/S50/320/BR	Yes	CDE056	Feb	2020	Broiler
155	CDIL/DK/S50/320/SO	No		Feb	2020	Sonali
156	CDIL/DK/S09/607/BR	No		Feb	2020	Broiler
157	CDIL/DK/S09/607/SO	Yes	CDE064	Feb	2020	Sonali
158	CDIL/DK/S50/284/BR	No		Feb	2020	Broiler
159	CDIL/DK/S50/284/SO	No		Feb	2020	Sonali
160	CDIL/DK/S08/494	No		Feb	2020	Sonali
161	CDIL/DK/S08/494/SO	No		Feb	2020	Sonali
162	CDIL/DK/N25/070/BR	No		Oct	2020	Broiler
163	CDIL/DK/N26/164/SO	No		Oct	2020	Sonali
164	CDIL/DK/N14/216/BR	No		Oct	2020	Broiler
165	CDIL/DK/N14/216/SO	No		Oct	2020	Sonali
166	CDIL/DK/N06/188/BR	No		Oct	2020	Broiler
167	CDIL/DK/N06/188/SO	Yes	CDE071	Oct	2020	Sonali
168	CDIL/DK/N29/072/BR	Yes	CDE065	Oct	2020	Broiler
169	CDIL/DK/N29/072/SO	No		Oct	2020	Sonali
170	CDIL/DK/S39/289/BR	No		Oct	2020	Broiler
171	CDIL/DK/S39/289/SO	No		Oct	2020	Sonali
172	CDIL/DK/S54/321/BR	Yes	CDE066	Oct	2020	Broiler
173	CDIL/DK/S54/321/SO	Yes	CDE072	Oct	2020	Sonali
174	CDIL/DK/W36/099/BR	Yes	CDE069	Oct	2020	Broiler
175	CDIL/DK/W36/099/SO	No		Oct	2020	Sonali
176	CDIL/DK/S20/328/BR	Yes	CDE067	Oct	2020	Broiler
177	CDIL/DK/S20/328/SO	Yes	CDE073	Oct	2020	Sonali
178	CDIL/DK/S34/386/BR	No		Oct	2020	Broiler
179	CDIL/DK/S34/386/SO	No		Oct	2020	Sonali
180	CDIL/DK/W36/136/BR	No		Oct	2020	Broiler
181	CDIL/DK/W36/136/SO	No		Oct	2020	Sonali
182	CDIL/DK/N03/087/BR	Yes	CDE070	Oct	2020	Broiler
183	CDIL/DK/N03/087/SO	Yes	CDE074	Oct	2020	Sonali
184	CDIL/DK/S18/410/BR	No		Nov	2020	Broiler
185	CDIL/DK/S18/410/SO	No		Nov	2020	Sonali
186	CDIL/DK/S50/319/BR	No		Nov	2020	Broiler
187	CDIL/DK/S50/319/SO	No		Nov	2020	Sonali
188	CDIL/DK/O26/293/BR	Yes	CDE075	Nov	2020	Broiler
189	CDIL/DK/O26/293/SO	Yes	CDE082	Nov	2020	Sonali
190	CDIL/DK/S45/417/BR	No		Nov	2020	Broiler
191	CDIL/DK/S45/417/SO	Yes	CDE083	Nov	2020	Sonali
192	CDIL/DK/S08/494/BR	No		Nov	2020	Broiler
193	CDIL/DK/S08/494/SO	No		Nov	2020	Sonali
194	CDIL/DK/W43/177/BR	Yes	CDE076	Nov	2020	Broiler
195	CDIL/DK/W43/177/SO	No		Nov	2020	Sonali
196	CDIL/DK/W35/264/BR	No		Nov	2021	Broiler
197	CDIL/DK/W35/264/SO	No		Nov	2022	Sonali
198	CDIL/DK/S14/298/BR	Yes	CDE078	Nov	2020	Broiler
199	CDIL/DK/S14/298/SO	No		Nov	2020	Sonali
200	CDIL/DK/S14/425/BR	No		Nov	2020	Broiler
201	CDIL/DK/S14/425/SO	Yes	CDE084	Nov	2020	Sonali
202	CDIL/DK/S12/636/BR	Yes	CDE079	Nov	2020	Broiler
203	CDIL/DK/S12/636/SO	No		Nov	2020	Sonali
204	CDIL/DK/N20/388/BR	Yes	CDE077	Nov	2020	Broiler
205	CDIL/DK/N20/388/SO	No		Nov	2020	Sonali
206	CDIL/AMR/DK/N06/188/BR	No		Nov	2020	Broiler
207	CDIL/AMR/DK/N06/188/SO	Yes	CDE085	Nov	2020	Sonali
208	CDIL/AMR/DK/N20/244/BR	No		Nov	2020	Broiler
209	CDIL/AMR/DK/N20/244/SO	No		Nov	2020	Sonali
210	CDIL/AMR/DK/N06/150/BR	No		Nov	2020	Broiler
211	CDIL/AMR/DK/N06/150/SO	No		Nov	2020	Sonali
212	CDIL/AMR/DK/N26/164/SO	No		Nov	2020	Sonali
213	CDIL/AMR/DK/N25/070/BR	Yes	CDE080	Nov	2020	Broiler
214	CDIL/AMR/DK/N14/216/BR	No		Nov	2020	Broiler
215	CDIL/AMR/DK/N14/216/SO	No		Nov	2020	Sonali
216	CDIL/AMR/DK/S11/584/BR	Yes	CDE081	Nov	2020	Broiler
217	CDIL/AMR/DK/S11/584/SO	No		Nov	2020	Sonali
