# Supplementary material for: Genomic characterisation of Escherichia coli isolated from poultry at retail through Sink Surveillance in Dhaka, Bangladesh reveals high levels of multi-drug resistance
Source: Front Microbiol. 2024 May 30;15:1418476. doi: 10.3389/fmicb.2024.1418476 (PMC11169737; doi:10.3389/fmicb.2024.1418476)
Supplement: Supplementary file 2 [file Table_2.XLSX]

## Sheet: Sheet1
File S2. Epidemiological data, AMR phenotype, AMR genotype, virulence genes, disinfectant resistance genes, and heavy metal tolerance genes of E. coli isolates from poultry at live bird markets in Bangladesh.
Isolate information					Resistance information							Amikacin		Ampicillin		Azithromycin		Cefotaxime		Ceftazidime		Chloramphenicol		Ciprofloxacin		Colistin		Gentamicin		Meropenem		Naladixic Acid		Sulfamethoxazole		Tetracycline		Tigecyline		Trimethoprim
Isolate ID	Sample type	Date	Serovar	Sequence Type	Number of resistance genes	MDR (yes/no)	Plasmids	Other AMR genes found	Virulence genes	Stress genes	Disinfectant resistance genes	Observed Phenotype	Genotype	Observed Phenotype	Genotype	Observed Phenotype	Genotype	Observed Phenotype	Genotype	Observed Phenotype	Genotype	Observed Phenotype	Genotype	Observed Phenotype	Genotype	Observed Phenotype	Genotype	Observed Phenotype	Genotype	Observed Phenotype	Genotype	Observed Phenotype	Genotype	Observed Phenotype	Genotype	Observed Phenotype	Genotype	Observed Phenotype	Genotype	Observed Phenotype	Genotype
CDE001	Broiler	2018-03-18	O174:H20	1324	12	yes	Col-, Col440I, IncFIB, IncFII, p0111	aph(3')-Ia, glpT_E448K, aadA1	espX1, fdeC, iroB, iroC, iroD, iroE, iroN, iss, lpfA	emrE, merR, ymgB	qacL	<= 4		> 32	blaTEM-1	= 4		<= 0.25		<= 0.25		> 64	cmlA1 floR	= 8	gyrA_D87N, gyrA_S83L, parC_S80I	<= 1		<= 0.5		<= 0.03		> 64	gyrA_D87N, gyrA_S83L, parC_S80I	> 512	sul3	> 32	tet(M), tet(A),	= 0.5		> 16	dfrA15
CDE002	Broiler	2018-03-27	O7:H18	38	9	yes	Col-, Col440I, IncFIB, IncFII, IncBOKZ, p0111	aph(3'')-Ib, aph(6)-Id, glpT_E448K, aadA1, cyaA_S352T	astA, eilA, espX1, fdeC, iha, iss, iucA, iucB, iucC, iucD, iutA	merP, merR, merC, merT, ymgB		<= 4		> 32	blaTEM-1	= 4		<= 0.25		<= 0.25		<= 8		> 8	gyrA_D87N, gyrA_S83L, parC_S80I	<= 1		= 1		<= 0.03		> 64	gyrA_D87N, gyrA_S83L, parC_S80I	> 512	sul2	> 32	tet(A)	<= 0.25		= 4
CDE003	Broiler	2018-03-25	O9:H4	7343	11	yes	Col-, Col440I, IncFIB, IncFIC, IncFII, IncR	glpT_E448K, aadA2, aadA1	cvaC, espX1, fdeC, iroB, iroC, iroD, iroE, iroN, iss, iucA, iucB, iucC, iucD, iutA, mchF, tsh	emrE, ymgB	qacL	<= 4		> 32	blaTEM-1	= 64	mph(A)	<= 0.25		<= 0.25		= 64	cmlA1	= 8	gyrA_D87Y, gyrA_S83L, parC_S80I	<= 1		<= 0.5		<= 0.03		> 64	gyrA_D87Y, gyrA_S83L, parC_S80I	> 512	sul3	> 32	tet(A)	<= 0.25		> 16	dfrA12
CDE004	Sonali	2018-03-18	-:H21	4598	10	yes	IncHI1B, Col-, Col440I, IncP1, p0111	glpT_E448K, aadA2, aadA1	astA, espX1, fdeC, lpfA, lpfA1	emrE, ymgB	qacL	<= 4		> 32	blaTEM	= 8		<= 0.25		<= 0.25		= 64	cmlA1	> 8	gyrA_D87N, gyrA_S83L, parC_S80I	= 4	mcr-1.1	<= 0.5		<= 0.03		> 64	gyrA_D87N, gyrA_S83L, parC_S80I	> 512	sul3	> 32	tet(A)	= 1		= 0.5
CDE005	Broiler	2018-04-17	O160:H4	10	9	yes	IncX1, p0111	aph(6)-Id, nfsA_R203C	espX1, iss, ybtP, ybtQ	emrE, ymgB		<= 4		> 32	blaTEM-1	= 64	mph(A)	<= 0.25		<= 0.25		<= 8		> 8	qnrS13, gyrA_S83L, parC_S80I	<= 1		<= 0.5		<= 0.03		> 64	qnrS13, gyrA_S83L, parC_S80I	> 512	sul3	> 32	tet(A)	<= 0.25		> 16	dfrA14
CDE006	Broiler	2018-04-24	O124/O164:H38	3378	13	yes	Col-, Col440I, IncFIB, IncFII, IncI1, IncN, IncX1	aph(3'')-Ib, aph(6)-Id, glpT_E448K, aadA2, aadA1	espX1, etpD, fdeC	emrE, ymgB	qacL	<= 4		> 32	blaTEM	= 8		<= 0.25		<= 0.25		= 64	cmlA1	= 8	qnrS4, gyrA_S83L, parC_S80I	<= 1		<= 0.5		<= 0.03		> 64	qnrS4, gyrA_S83L, parC_S80I	> 512	sul2, sul3	> 32	tet(A)	= 0.5		> 16	dfrA14
CDE007	Broiler	2018-04-24	-:H20	1324	8	yes	IncFIB, p0111	glpT_E448K, aadA2, aadA1	astA, espX1, fdeC, lpfA	emrE, ymgB	qacL	<= 4		= 4		= 8		<= 0.25		= 0.5		> 64	cmlA1	> 8	gyrA_D87N, gyrA_S83L, parC_S80I	<= 1		<= 0.5		<= 0.03		> 64	gyrA_D87N, gyrA_S83L, parC_S80I	> 512	sul3	= 4		<= 0.25		> 16	dfrA15
CDE008	Broiler	2018-04-22	O6:H16	6853	13	yes	IncFIA, IncFII, IncI1	aph(3'')-Ib, aph(6)-Id, aph(3')-Ia, glpT_E448K, aadA2, cyaA_S352T	espX1, fdeC, iss	emrE, ymgB	qacEdelta1	<= 4		> 32	blaTEM-1	> 64	mph(A)	<= 0.25		<= 0.25		> 64	floR	= 0.25	gyrA_S83L	<= 1		> 16	aac(3)-IId	<= 0.03		> 64	gyrA_S83L	> 512	sul2, sul1	> 32	tet(A)	<= 0.25		> 16	dfrA12
CDE009	Broiler	2018-04-17	-:H20	8070	10	yes	IncHI1B, Col-, IncFIB, p0111	aadA5, glpT_E448K, uhpT_E350Q, aadA1, cyaA_S352T	cvaC, eilA, fdeC, iroB, iroC, iroD, iroE, iroN, iss, lpfA	emrE, ymgB	qacE	<= 4		> 32	blaTEM-1	= 4		<= 0.25		<= 0.25		> 64	floR	= 4	qnrS13, gyrA_S83L	<= 1		<= 0.5		<= 0.03		> 64	qnrS13, gyrA_S83L	> 512	sul2	> 32	tet(A)	<= 0.25		> 16	dfrA1, dfrA17
CDE010	Sonali	2018-04-18	O184:H30	7366	8	yes	IncFIB, IncFII, IncX1	glpT_E448K	fdeC	ymgB		<= 4		> 32	blaTEM-1	= 64	mph(A)	<= 0.25		<= 0.25		<= 8		> 8	qnrS13, gyrA_S83L, parC_S80I	<= 1		= 2		<= 0.03		> 64	qnrS13, gyrA_S83L, parC_S80I	> 512	sul3	> 32	tet(A)	<= 0.25		> 16	dfrA14
CDE011	Sonali	2018-04-24	O9:H51	155	10	yes	IncHI1B, IncFIB, IncX1	aph(6)-Id, glpT_E448K	espX1, fdeC, lpfA	emrE, ymgB		<= 4		> 32	blaTEM-1	= 64	mph(A)	<= 0.25		<= 0.25		<= 8		> 8	qnrS1, gyrA_D87N, gyrA_S83L, parC_S80I	<= 1		<= 0.5		<= 0.03		> 64	qnrS1, gyrA_D87N, gyrA_S83L, parC_S80I	> 512	sul3	> 32	tet(A)	<= 0.25		> 16	dfrA14
CDE012	Sonali	2018-04-17	O45:H4	117	22	yes	Col-, Col440I, IncFIB, IncFIC, IncHI2A, IncI1	aph(3'')-Ib, aph(6)-Id, aph(3')-Ia, aadA5, glpT_E448K, nfsA_R15C, aadA2, fosA3, aadA1, cyaA_S352T	astA, fdeC, ireA, iss, iucA, iucB, iucC, iucD, iutA, lpfA, pic, sslE, vactox, ybtP, ybtQ	emrE, terW, terZ, ymgB, terD	qacEdelta1, qacL	<= 4		> 32	blaTEM-1, blaCTX-M-65	= 32	mph(A)	> 4	blaCTX-M-65	= 0.5	blaCTX-M-65	> 64	cmlA1, floR	> 8	gyrA_D87N, gyrA_S83L, parC_S80I, parE_S458T	= 8	mcr-1.1	> 16	aac(3)-IVa	<= 0.03		> 64	gyrA_D87N, gyrA_S83L, parC_S80I, parE_S458T	> 512	sul3	> 32	tet(A)	<= 0.25		> 16	dfrA14, dfrA17
CDE013	Sonali	2018-04-17	O89:H10	167	20	yes	Col440I, IncFIB, IncFII, IncHI2A, IncN	fosA4, aadA2, ble, aadA1, aph(3')-IIa	espX1, fdeC, iroB, iroC, iroD, iroE, iroN, iss, ybtP, ybtQ	emrE, terW, terZ, ymgB, terD	qacE, qacL	<= 4		> 32	blaTEM-1, blaDHA-1	> 64	mph(A)	= 2	blaDHA-1	= 8	blaDHA-1	= 64	cmlA1	> 8	gyrA_D87N, gyrA_S83L, parC_S80I, parE_S458A	= 8	mcr-1.1	> 16	aac(3)-IId	<= 0.03		> 64	gyrA_D87N, gyrA_S83L, parC_S80I, parE_S458A	> 512	sul3, sul1	> 32	tet(M), tet(A)	<= 0.25		> 16	dfrA14
CDE014	Broiler	2018-06-03	O9:H10	46	14	yes	IncFIB, IncFIC, IncN, IncR, IncX1	aph(3')-Ia, glpT_E448K, aadA2, aadA1	espX1, fdeC, iroB, iroC, iroD, iroE, iroN, iss, iucA, iucB, iucC, iucD, iutA, ybtP, ybtQ	ymgB	qacL	<= 4		> 32	blaTEM-1	= 8		<= 0.25		<= 0.25		> 64	cmlA1	> 8	qnrS1, gyrA_D87N, gyrA_S83L, parC_S80I, parE_S458A	<= 1		<= 0.5		<= 0.03		> 64	qnrS1, gyrA_D87N, gyrA_S83L, parC_S80I, parE_S458A	> 512	sul3	> 32	tet(A)	<= 0.25		> 16	dfrA12, dfrA15
CDE015	Broiler	2018-06-03	O83:H42	1485	7	yes	IncFIA, IncFIB, IncFIC,	aph(3'')-Ib, aph(6)-Id, glpT_E448K, cyaA_S352T	cvaC, eilA, espX1, fdeC, ireA, iroB, iroC, iroD, iroE, iroN, iss, iucA, iucB, iucC, iucD, iutA, lpfA, mchB, mchF, tsh	emrE, ymgB		<= 4		> 32	blaTEM-1	= 4		<= 0.25		<= 0.25		<= 8		= 0.25	qnrS1	<= 1		= 1		<= 0.03		<= 4	qnrS1	> 512	sul2	> 32	tet(A)	<= 0.25		> 16	dfrA14
CDE016	Broiler	2018-06-04	O93:H10	6806	5	yes	Col-, IncY	aadA5, glpT_E448K	espX1, lpfA	ymgB		<= 4		= 2		= 4		<= 0.25		<= 0.25		<= 8		= 0.25	qnrS13	<= 1		<= 0.5		<= 0.03		= 8	qnrS13	> 512	sul2	> 32	tet(A)	<= 0.25		> 16	dfrA17
CDE017	Broiler	2018-06-10	O108:H26	6803	1	no	IncI1	glpT_E448K, cyaA_S352T	espX1	emrE, ymgB		<= 4		= 16		<= 2		<= 0.25		<= 0.25		<= 8		<= 0.015		<= 1		<= 0.5		<= 0.03		<= 4		= 16		> 32	tet(A)	<= 0.25		= 0.5
CDE018	Broiler	2018-06-11	O153:H12	15234	0	no	IncFIB, IncFII	glpT_E448K	espX1, fdeC, lpfA	emrE, ymgB		<= 4		= 4		= 8		<= 0.25		<= 0.25		<= 8		<= 0.015		<= 1		= 1		<= 0.03		<= 4		<= 8		<= 2		<= 0.25		<= 0.25
CDE019	Broiler	2018-06-04	O45:H4	117	22	yes	Col-, Col440I, IncFIB, IncFIC, IncHI2A, IncI1	aph(3'')-Ib, aph(6)-Id, aph(3')-Ia, aadA5, glpT_E448K, nfsA_R15C, aadA2, fosA3, aadA1, cyaA_S352T	astA, fdeC, ireA, iss, iucA, iucB, iucC, iucD, iutA, lpfA, pic, sslE, vactox, ybtP, ybtQ	emrE, terW, terZ, ymgB, terD	qacEdelta1, qacL	<= 4		> 32	blaTEM-1, blaCTX-M-65	= 16	mph(A)	> 4	blaCTX-M-65	= 1	blaCTX-M-65	> 64	cmlA1, floR	> 8	gyrA_D87N, gyrA_S83L, parC_S80I, parE_S458T	= 8	mcr-1.1	= 16	aac(3)-IVa	<= 0.03		> 64	gyrA_D87N, gyrA_S83L, parC_S80I, parE_S458T	> 512	sul3	> 32	tet(A),	<= 0.25		> 16	dfrA14, dfrA17
CDE020	Sonali	2018-06-10	-:H20	8070	6	yes	IncX1	aph(6)-Id, glpT_E448K, uhpT_E350Q, cyaA_S352T	eilA, espX1, fdeC, lpfA	emrE, ymgB		<= 4		> 32	blaTEM-1	= 8		<= 0.25		<= 0.25		<= 8		= 0.5	qnrS1	<= 1		<= 0.5		<= 0.03		= 8	qnrS1	> 512	sul3	> 32	tet(A)	<= 0.25		> 16	dfrA14
CDE021	Sonali	2018-06-10	O184:H30	7366	8	yes	IncFIB, IncFII, IncX1	glpT_E448K	fdeC	ymgB		<= 4		> 32	blaTEM-1	> 64	mph(A)	<= 0.25		<= 0.25		<= 8		> 8	qnrS13, gyrA_S83L, parC_S80I	<= 1		= 1		<= 0.03		> 64	qnrS13, gyrA_S83L, parC_S80I	> 512	sul3	> 32	tet(A)	<= 0.25		> 16	dfrA14
CDE023	Sonali	2018-06-04	-:H20	8070	10	yes	IncHI1B, Col-, IncFIB, p0111	aadA5, glpT_E448K, uhpT_E350Q, aadA1, cyaA_S352T	cvaC, eilA, espX1, fdeC, iroB, iroC, iroD, iroE, iroN, iss, lpfA	emrE, ymgB	qacE	<= 4		> 32	blaTEM-1	= 4		<= 0.25		<= 0.25		> 64	floR	= 4	qnrS13, gyrA_S83L	<= 1		<= 0.5		<= 0.03		> 64	qnrS13, gyrA_S83L	> 512	sul2	> 32	tet(A)	<= 0.25		> 16	dfrA1, dfrA17
CDE024	Sonali	2018-06-03	-:H16	155	7	yes	IncX1	aph(6)-Id, glpT_E448K	espX1, fdeC, lpfA	emrE, ymgB		<= 4		> 32	blaTEM-1	> 64	mph(A)	<= 0.25		<= 0.25		<= 8		= 0.5	qnrS13	<= 1		<= 0.5		<= 0.03		= 8	qnrS13	> 512	sul3	> 32	tet(A)	= 0.5		> 16	dfrA14
CDE025	Sonali	2018-06-03	-:H20	1324	10	yes	Col440I, IncFIB, p0111	glpT_E448K, aadA2, aadA1	astA, espX1, fdeC, lpfA	emrE, ymgB	qacL	<= 4		> 32	blaTEM-1	= 8		<= 0.25		<= 0.25		> 64	cmlA1	> 8	gyrA_D87N, gyrA_S83L, parC_S80I	<= 1		<= 0.5		<= 0.03		> 64	gyrA_D87N, gyrA_S83L, parC_S80I	> 512	sul3	> 32	tet(A)	= 0.5		> 16	dfrA15
CDE026	Broiler	2018-09-09	O13/O135:H48	10	5	yes	p0111			emrE, ymgB		<= 4		= 2		= 8		<= 0.25		<= 0.25		<= 8		= 1	gyrA_S83L, qnrS1	<= 1		= 1		<= 0.03		> 64	gyrA_S83L, qnrS1	> 512	sul2	> 32	tet(A)	<= 0.25		> 16	dfrA14
CDE027	Broiler	2018-09-10	-:H40	155	10	yes	IncFIB, IncX1	aph(3')-Ia, aadA5, glpT_E448K, aadA1	cvaC, espX1, fdeC, iroB, iroC, iroD, iroE, iroN, iss, lpfA	emrE, ymgB	qacE	<= 4		> 32	blaTEM	> 64	mph(A)	<= 0.25		<= 0.25		<= 8		= 0.25	qnrS13	<= 1		<= 0.5		<= 0.03		= 16	qnrS13	> 512	sul2	> 32	tet(A)	<= 0.25		> 16	dfrA1, dfrA17
CDE028	Broiler	2018-09-12	O99:H38	695	6	yes	IncX1	aph(6)-Id, glpT_E448K		emrE, ymgB		<= 4		> 32	blaTEM-1	= 8		<= 0.25		<= 0.25		<= 8		= 0.5	qnrS13	<= 1		<= 0.5		<= 0.03		= 16	qnrS13	> 512	sul3	> 32	tet(A)	<= 0.25		> 16	dfrA14
CDE029	Sonali	2018-09-09	-:H51	155	4	yes	IncX1, IncX2, p0111	glpT_E448K	espX1, fdeC, lpfA	emrE, ymgB		<= 4		= 4		= 8		<= 0.25		<= 0.25		<= 8		= 0.5	qnrS13	<= 1		= 1		<= 0.03		= 16	qnrS13	> 512	sul2	> 32	tet(A)	<= 0.25		> 16	dfrA14
CDE030	Sonali	2018-09-10	-:H21	1771	1	no	IncX1	glpT_E448K	espX1, fdeC, lpfA, lpfA1	emrE, ymgB		<= 4		= 4		= 8		<= 0.25		<= 0.25		> 64	floR	<= 0.015		<= 1		<= 0.5		<= 0.03		<= 4		<= 8		<= 2		<= 0.25		= 0.5
CDE031	Sonali	2018-09-16	-:H26	6335	18	yes	Col-, Col440I, IncR, IncX1	aph(3')-Ia, aadA5, glpT_E448K, aadA2, aadA1, lnu(F)	espX1, fdeC	ymgB	qacL	<= 4		> 32	blaTEM	> 64	mph(A)	<= 0.25		<= 0.25		> 64	cmlA1	> 8	qnrS1, gyrA_D87N, gyrA_S83L, parC_S57T, parC_S80I	<= 1		= 1		<= 0.03		> 64	qnrS1, gyrA_D87N, gyrA_S83L, parC_S57T, parC_S80I	> 512	sul2, sul3	> 32	tet(M), tet(A)	<= 0.25		> 16	dfrA12, dfrA17
CDE032	Sonali	2018-09-17	-:H21	1771	1	no	IncX1	glpT_E448K	espX1, fdeC, lpfA, lpfA1	emrE, ymgB		<= 4		= 4		= 4		<= 0.25		<= 0.25		<= 8	floR	<= 0.015		<= 1		<= 0.5		<= 0.03		<= 4		= 16		<= 2		<= 0.25		= 0.5
CDE033	Broiler	2018-10-01	-:H5	15267	9	yes	Col440I, IncX1	glpT_E448K, aadA2	astA, espX1, fdeC	silC, silF, silR, silS, pcoA, silB, silA, pcoS, pcoR, pcoD, pcoC, pcoB, silE, silP		<= 4		> 32	blaTEM-1	= 8		<= 0.25		<= 0.25		<= 8		> 8	gyrA_D87N, gyrA_S83L, parC_A56T, parC_S80I	<= 1		= 1		<= 0.03		> 64	gyrA_D87N, gyrA_S83L, parC_A56T, parC_S80I	> 512	sul3	> 32	tet(A)	<= 0.25		> 16	dfrA12
CDE034	Broiler	2018-10-21	O77/O17/O44/O106/O73:H18	69	1	no		glpT_E448K, cyaA_S352T	air, eilA, espX1, fdeC, lpfA	arsD, ymgB		<= 4		= 2		<= 2		<= 0.25		<= 0.25		<= 8		<= 0.015	parC_S57T	<= 1		= 1		<= 0.03		<= 4	parC_S57T	= 16		<= 2		<= 0.25		<= 0.25
CDE035	Broiler	2018-10-07	O86:H51	48	10	yes	Col-, IncFIB, IncBOKZ, p0111	glpT_E448K, aadA1, sat2	astA, espX1, fdeC, iha, iroB, iroC, iroD, iroE, iroN, iss, iucA, iucB, iucC, iucD, iutA	emrE, ymgB		<= 4		> 32	blaTEM-1	= 8		<= 0.25		<= 0.25		= 64		= 8	gyrA_D87N, gyrA_S83L, parC_S80I	<= 1		> 16	aac(3)-IId	<= 0.03		> 64	gyrA_D87N, gyrA_S83L, parC_S80I	> 512	sul2	> 32	tet(A)	<= 0.25		> 16	dfrA14
CDE036	Sonali	2018-10-10	-:H28	2614	8	yes	Col-, IncFII, IncY	aadA5, glpT_E448K	air, eilA, espX1, fdeC, iss, lpfA1, lpfA2	emrE, ymgB		<= 4		> 32	blaTEM-1	= 4		<= 0.25		<= 0.25		<= 8		= 8	qnrS13, gyrA_S83L, parC_S80I	<= 1		<= 0.5		<= 0.03		> 64	qnrS13, gyrA_S83L, parC_S80I	> 512	sul2	> 32	tet(A)	<= 0.25		> 16	dfrA17
CDE037	Sonali	2018-10-01	O86:H51	48	18	yes	Col-, IncFIB, IncBOKZ, p0111	fosA4, glpT_E448K, aadA2, aadA1, sat2	astA, eilA, espX1, fdeC, iha, iroB, iroC, iroD, iroE, iroN, iss, iucA, iucB, iucC, iucD, iutA, lpfA1, lpfA2	emrE, ymgB	qacEdelta1	<= 4		> 32	blaTEM-1	= 8	mph(A)	<= 0.25		<= 0.25		<= 8	cmlA1	= 8	gyrA_D87N, gyrA_S83L, parC_S80I	<= 1		> 16	aac(3)-IId	<= 0.03		> 64	gyrA_D87N, gyrA_S83L, parC_S80I	> 512	sul2, sul3, sul1	> 32	tet(M), tet(A)	<= 0.25		> 16	dfrA12, dfrA14
CDE038	Sonali	2018-10-09	O9:H9	10	14	yes	Col440I, IncFIA, IncFIB, IncFII	aadA2	espX1, fdeC	ymgB	qacEdelta1	<= 4		> 32	blaTEM-1	= 64	mph(A)	<= 0.25		<= 0.25		<= 8	catA1	> 8	gyrA_D87N, gyrA_S83L, parC_S80I, parE_L416F, qepA4	<= 1		> 16	aac(3)-IId	<= 0.03		> 64	gyrA_D87N, gyrA_S83L, parC_S80I, parE_L416F, qepA4	> 512	sul2, sul1	> 32	tet(B)	<= 0.25		> 16	dfrA12
CDE039	Sonali	2018-10-14	O86:H51	155	4	yes	IncX2, p0111	glpT_E448K	espX1, fdeC, lpfA	emrE, ymgB		<= 4		= 8		= 8		<= 0.25		<= 0.25		<= 8		= 0.5	qnrS13	<= 1		<= 0.5		<= 0.03		= 16	qnrS13	> 512	sul2	> 32	tet(A)	<= 0.25		> 16	dfrA14
CDE040	Broiler	2020-01-01	O9:H25	58	6	yes	IncFIB, IncFIC,	aph(3'')-Ib, aph(6)-Id, glpT_E448K	capU, cvaC, espX1, fdeC, iroB, iroC, iroD, iroE, iroN, iss, iucA, iucB, iucC, iucD, iutA, lpfA, mchF, papA, papC, papH, ybtP, ybtQ			<= 4		> 32	blaTEM-1	= 8		<= 0.25		<= 0.25		<= 8		<= 0.015		<= 1		<= 0.5		<= 0.03		<= 4		> 512	sul2	> 32	tet(A)	<= 0.25		> 16	dfrA14
CDE041	Broiler	2020-01-01	O35:H16	2973	17	yes	Col440I, IncFIC, IncN, IncX1, IncX2, p0111	aph(3'')-Ib, aph(6)-Id, aph(3')-Ia, aadA5, glpT_E448K, aadA2, lnu(F)	espX1, fdeC, iss, lpfA	emrE, ymgB		<= 4		> 32	blaTEM	> 64	mph(A)	<= 0.25		<= 0.25		> 64	floR	> 8	qnrS1, gyrA_S83L, parC_S80I	<= 1		> 16	aac(3)-IId	<= 0.03		> 64	qnrS1, gyrA_S83L, parC_S80I	> 512	sul2, sul3	> 32	tet(A)	<= 0.25		> 16	dfrA14, dfrA17
CDE042	Broiler	2020-01-01	-:H20	8070	9	yes	IncHI1B, IncFIB, IncFII, p0111	aadA5, glpT_E448K, uhpT_E350Q, cyaA_S352T	eilA, espX1, fdeC, iroB, iroC, iroD, iroE, iroN, iss, lpfA	emrE, ymgB		<= 4		> 32	blaTEM-1	= 64	mph(A)	<= 0.25		<= 0.25		<= 8		= 4	qnrS13, gyrA_S83L	<= 1		> 16	aac(3)-IId	<= 0.03		> 64	qnrS13, gyrA_S83L	> 512	sul2	> 32	tet(A)	<= 0.25		> 16	dfrA17
CDE043	Broiler	2020-01-01	O35:H16	2973	17	yes	Col440I, IncFIC, IncN, IncX1, IncX2, p0111	aph(3'')-Ib, aph(6)-Id, aph(3')-Ia, aadA5, glpT_E448K, aadA2, lnu(F)	espX1, fdeC, iss, lpfA	emrE, ymgB		<= 4		> 32	blaTEM-1	> 64	mph(A)	<= 0.25		<= 0.25		> 64	floR	> 8	qnrS1, gyrA_S83L, parC_S80I	<= 1		> 16	aac(3)-IId	<= 0.03		> 64	qnrS1, gyrA_S83L, parC_S80I	> 512	sul2, sul3	> 32	tet(A)	<= 0.25		> 16	dfrA14, dfrA17
CDE044	Sonali	2020-01-01	O21:H52	93	17	yes	IncFIB, IncFII, IncI1, IncN, IncX1	aph(3'')-Ib, aph(6)-Id, aph(3')-Ia, glpT_E448K, aadA2, aadA1, cyaA_S352T	cvaC, espX1, ireA, iroB, iroC, iroD, iroE, iroN, iss, iucA, iucB, iucC, iucD, iutA, mchF	emrE, ymgB	qacL	<= 4		> 32	blaTEM, blaCTX-M-55	<= 2		> 4	blaCTX-M-55	= 2	blaCTX-M-55	> 64	cmlA1, floR	> 8	gyrA_D87N, gyrA_S83L, parC_S80I	= 4	mcr-1.1	<= 0.5		<= 0.03		> 64	gyrA_D87N, gyrA_S83L, parC_S80I	> 512	sul2, sul3	> 32	tet(A)	<= 0.25		> 16	dfrA14
CDE045	Sonali	2020-01-01	O96:H5	12066	18	yes	Col-, IncFIB, IncFIC, IncN, IncX2	aph(3')-Ia, glpT_E448K, aadA2, aadA1	astA, espX1	silS, ymgB, silE	qacL	<= 4		> 32	blaTEM-1	> 64	mph(A)	<= 0.25		<= 0.25		> 64	cmlA1, floR	> 8	qnrS1, gyrA_D87N, gyrA_S83L, parC_A56T, parC_S80I	<= 1		> 16	aac(3)-IId	<= 0.03		> 64	qnrS1, gyrA_D87N, gyrA_S83L, parC_A56T, parC_S80I	> 512	sul2, sul3	> 32	tet(M), tet(A)	<= 0.25		> 16	dfrA12
CDE046	Sonali	2020-01-01	O153/O178:H19	192	3	yes	IncFIB, IncFII	glpT_E448K	espX1, fdeC, iss, lpfA	emrE, ymgB		<= 4		> 32	blaTEM-1	= 8		<= 0.25		<= 0.25		<= 8		= 0.25	qnrS1	<= 1		<= 0.5		<= 0.03		= 8	qnrS1	<= 8		> 32	tet(A)	<= 0.25		= 0.5
CDE047	Sonali	2020-01-01	O40:H4	226	11	yes	IncX1, IncY	aph(6)-Id	espX1, iss	hdeD-GI, hsp20, kefB-GI, psi-GI, shsP, trxLHR, yfdX1, yfdX2		<= 4		> 32	blaTEM-1	= 32	mph(A)	<= 0.25		<= 0.25		<= 8		> 8	qnrS1, gyrA_D87N, gyrA_S83L, parC_S80R	<= 1		> 16	aac(3)-IId	<= 0.03		> 64	qnrS1, gyrA_D87N, gyrA_S83L, parC_S80R	> 512	sul3	> 32	tet(A)	<= 0.25		> 16	dfrA14
CDE048	Sonali	2020-01-01	O119:H8	527	8	yes	Col-, IncFIA, IncFIB, IncFIC, , IncFII, IncX1, p0111	aph(3'')-Ib, aph(6)-Id, aph(3')-Ia, glpT_E448K	eae, cif, cvaC, espA, espB, espF, espJ, espK, espX1, iroB, iroC, iroD, iroE, iroN, iss, iucA, iucB, iucC, iucD, iutA, lpfA, mchF, nleA, tccP, tir, tsh	emrE, terW, terZ, ymgB, terD		<= 4		> 32	blaTEM-1	= 4		<= 0.25		<= 0.25		<= 8		= 0.5	qnrS13	<= 1		<= 0.5		<= 0.03		= 16	qnrS13	> 512	sul2	> 32	tet(A)	<= 0.25		> 16	dfrA14
CDE049	Sonali	2020-01-01	O9:H9	2179	13	yes	IncFIB, IncFIC, p0111	aph(3'')-Ib, aph(6)-Id, aph(3')-Ia, glpT_E448K	astA, espX1, fdeC, iroB, iroC, iroD, iroE, iroN, iss, iucA, iucB, iucC, iucD, iutA, lpfA, ybtP, ybtQ	emrE, merR, ymgB		<= 4		> 32	blaTEM-1	= 8		<= 0.25		<= 0.25		> 64	floR	= 8	gyrA_D87N, gyrA_S83L, parC_S80I	<= 1		> 16	aac(3)-IId	<= 0.03		> 64	gyrA_D87N, gyrA_S83L, parC_S80I	> 512	sul2, sul3	> 32	tet(A)	<= 0.25		> 16	dfrA14
CDE050	Broiler	2020-02-01	O96:H5	12066	18	yes	Col-, IncFIB, IncFIC, IncN, IncX2	aph(3')-Ia, glpT_E448K, aadA2, aadA1	astA, espX1	silS, ymgB, silE	qacL	<= 4		> 32	blaTEM-1	> 64	mph(A)	<= 0.25		<= 0.25		> 64	cmlA1, floR	> 8	qnrS1, gyrA_D87N, gyrA_S83L, parC_A56T, parC_S80I	<= 1		> 16	aac(3)-IId	<= 0.03		> 64	qnrS1, gyrA_D87N, gyrA_S83L, parC_A56T, parC_S80I	> 512	sul2, sul3	> 32	tet(M), tet(A)	<= 0.25		> 16	dfrA12
CDE051	Broiler	2020-02-01	O4:H16	4537	4	yes	IncFII, IncI1, p0111		espX1	emrE, ymgB		<= 4		= 4		= 16		<= 0.25		<= 0.25		<= 8		= 0.25	qnrS1	<= 1		<= 0.5		<= 0.03		<= 4	qnrS1	> 512	sul2	> 32	tet(A)	<= 0.25		> 16	dfrA14
CDE052	Broiler	2020-02-01	-:H16	1011	15	yes	Col-, IncFII, IncX1	fosA4, glpT_E448K, aadA2, aadA1	eilA, espX1, fdeC, iss, lpfA1, lpfA2	emrE, ymgB	qacEdelta1, qacL	<= 4		> 32	blaTEM-1	> 64	mph(A)	<= 0.25		<= 0.25		= 64	cmlA1	= 8	gyrA_D87N, gyrA_S83L, parC_S80I	<= 1		> 16	aac(3)-IId	<= 0.03		> 64	gyrA_D87N, gyrA_S83L, parC_S80I	> 512	sul3, sul1	> 32	tet(M), tet(A)	<= 0.25		> 16	dfrA12
CDE053	Broiler	2020-02-01	-:H40	155	6	yes	IncFIB	aadA5, glpT_E448K	espX1, fdeC, iroB, iroC, iroD, iroE, iroN, iss, lpfA	emrE, ymgB		<= 4		> 32	blaTEM-135	= 8		<= 0.25		<= 0.25		<= 8		= 0.5	qnrS13	<= 1		<= 0.5		<= 0.03		= 8	qnrS13	> 512	sul2	> 32	tet(A)	<= 0.25		> 16	dfrA17
CDE054	Broiler	2020-02-01	O96:H5	12066	18	yes	Col-, IncFIB, IncFIC, IncN, IncX2	aph(3')-Ia, glpT_E448K, aadA2, aadA1	astA, espX1	silS, ymgB, silE	qacL	<= 4		> 32	blaTEM-1	> 64	mph(A)	<= 0.25		<= 0.25		> 64	cmlA1, floR	> 8	qnrS1, gyrA_D87N, gyrA_S83L, parC_A56T, parC_S80I	<= 1		> 16	aac(3)-IId	<= 0.03		> 64	qnrS1, gyrA_D87N, gyrA_S83L, parC_A56T, parC_S80I	> 512	sul2, sul3	> 32	tet(M), tet(A)	<= 0.25		> 16	dfrA12
CDE055	Broiler	2020-02-01	O96:H5	12066	18	yes	Col-, IncFIB, IncFIC, IncN, IncX2	aph(3')-Ia, glpT_E448K, aadA2, aadA1	astA, espX1	silS, ymgB, silE	qacL	<= 4		> 32	blaTEM-1	> 64	mph(A)	<= 0.25		<= 0.25		> 64	cmlA1, floR	> 8	qnrS1, gyrA_D87N, gyrA_S83L, parC_A56T, parC_S80I	<= 1		> 16	aac(3)-IId	<= 0.03		> 64	qnrS1, gyrA_D87N, gyrA_S83L, parC_A56T, parC_S80I	> 512	sul2, sul3	> 32	tet(M), tet(A)	<= 0.25		> 16	dfrA12
CDE056	Broiler	2020-02-01	O34:H5	6726	7	yes	IncQ1, IncX1	aph(6)-Id, glpT_E448K	espX1, fdeC, ybtP, ybtQ	emrE		<= 4		> 32	blaTEM-1	= 64	mph(A)	<= 0.25		<= 0.25		<= 8		= 0.25	qnrS1	<= 1		<= 0.5		<= 0.03		<= 4	qnrS1	> 512	sul3	> 32	tet(A)	<= 0.25		> 16	dfrA14
CDE057	Sonali	2020-02-01	O116:H32	10	12	yes	IncHI1B, Col-, Col440I, IncFIA, IncN, IncX2, p0111	aph(3')-Ia	iss	emrE, arsD, arsR, terB, terC, terD, terE		<= 4		> 32	blaTEM-1	= 64	mph(A)	<= 0.25		<= 0.25		> 64	floR	= 8	qnrS1, gyrA_S83L, parC_S80I	<= 1		> 16	aac(3)-IId	<= 0.03		> 64	qnrS1, gyrA_S83L, parC_S80I	> 512	sul2	> 32	tet(A), tet(X4)	= 1	tet(X4),	> 16	dfrA14
CDE058	Sonali	2020-02-01	O8:H21	155	5	yes	IncHI1B, p0111	aadA5, glpT_E448K	espX1, fdeC, lpfA	emrE, ymgB		<= 4		= 4		= 8		<= 0.25		<= 0.25		<= 8		= 0.25	qnrS13	<= 1		<= 0.5		<= 0.03		= 8	qnrS13	> 512	sul2	> 32	tet(A)	<= 0.25		> 16	dfrA17
CDE059	Sonali	2020-02-01	O9:H9	2179	13	yes	IncFIB, IncFIC, p0111	aph(3'')-Ib, aph(6)-Id, aph(3')-Ia, glpT_E448K	astA, espX1, fdeC, iroB, iroC, iroD, iroE, iroN, iss, iucA, iucB, iucC, iucD, iutA, lpfA, ybtP, ybtQ	emrE, merR, ymgB		<= 4		> 32	blaTEM-1	= 8		<= 0.25		<= 0.25		> 64	floR	= 8	gyrA_D87N, gyrA_S83L, parC_S80I	<= 1		> 16	aac(3)-IId	<= 0.03		> 64	gyrA_D87N, gyrA_S83L, parC_S80I	> 512	sul2, sul3	> 32	tet(A)	<= 0.25		> 16	dfrA14
CDE060	Sonali	2020-02-01	-:H4	117	14	yes	Col-, IncFIB, IncFIC, IncN, IncX2	aph(3'')-Ib, aph(6)-Id, aph(3')-Ia, glpT_E448K, cyaA_S352T	fdeC, ireA, iroB, iroC, iroD, iroE, iroN, iss, iucA, iucB, iucC, iucD, iutA, lpfA, papA, papC, papE, papF, papG-II, pic, sslE, vactox, ybtP, ybtQ	emrE, merR, ymgB		<= 4		> 32	blaTEM-1	= 64	mph(A)	<= 0.25		<= 0.25		> 64	floR	> 8	qnrS1, gyrA_S83L, parC_S80I	<= 1		> 16	aac(3)-IId	<= 0.03		> 64	qnrS1, gyrA_S83L, parC_S80I	> 512	sul2, sul3	> 32	tet(A)	<= 0.25		> 16	dfrA14
CDE061	Sonali	2020-02-01	O9:H9	2179	13	yes	IncFIB, IncFIC, p0111	aph(3'')-Ib, aph(6)-Id, aph(3')-Ia, glpT_E448K	astA, espX1, fdeC, iroB, iroC, iroD, iroE, iroN, iss, iucA, iucB, iucC, iucD, iutA, lpfA, ybtP, ybtQ	emrE, merR, ymgB		<= 4		> 32	blaTEM-1	= 8		<= 0.25		<= 0.25		> 64	floR	= 8	gyrA_D87N, gyrA_S83L, parC_S80I	<= 1		> 16	aac(3)-IId	<= 0.03		> 64	gyrA_D87N, gyrA_S83L, parC_S80I	> 512	sul2, sul3	> 32	tet(A)	<= 0.25		> 16	dfrA14
CDE062	Sonali	2020-02-01	O86:H10	5019	17	yes	Col-, IncFIB, IncHI2A	aph(3'')-Ib, aph(6)-Id, aph(3')-Ia, glpT_E448K, aadA2, aadA1, cyaA_S352T	cvaC, espX1, fdeC, ireA, iroB, iroC, iroD, iroE, iroN, iss	emrE, merP, merR, terW, terZ, merC, merT, terD	qacEqacL	<= 4		> 32	blaTEM	= 4		<= 0.25		<= 0.25		> 64	catA1, cmlA1	= 8	qnrS13, gyrA_S83L, parC_S80I	= 4	mcr-1.1	> 16	aac(3)-IId	<= 0.03		> 64	qnrS13, gyrA_S83L, parC_S80I	> 512	sul3	> 32	tet(M), tet(A)	<= 0.25		> 16	dfrA1
CDE063	Sonali	2020-02-01	O160/O8:H51	155	12	yes	Col-, IncFIB, IncFIC	aph(3'')-Ib, aph(6)-Id, aadA5, glpT_E448K	espX1, fdeC, iroB, iroC, iroD, iroE, iroN, iss, iucA, iucB, iucC, iucD, iutA, lpfA	emrE, ymgB	qacEdelta1	<= 4		> 32	blaTEM-135	= 32	mph(A)	<= 0.25		<= 0.25		<= 8		= 8	gyrA_D87N, gyrA_S83L, parC_S80I	<= 1		<= 0.5		<= 0.03		> 64	gyrA_D87N, gyrA_S83L, parC_S80I	> 512	sul2, sul1	> 32	tet(A)	<= 0.25		> 16	dfrA17
CDE064	Sonali	2020-02-01	O77/O17/O44/O106/O73:H18	2001	13	yes	IncHI1B, IncFIB, IncN, IncX2, p0111	glpT_E448K, uhpT_E350Q, aadA2, aadA1, cyaA_S352T	eilA, espX1, lpfA	ymgB	qacL	<= 4		= 8		> 64	mph(A)	<= 0.25		<= 0.25		> 64	cmlA1, floR	> 8	qnrS1, gyrA_D87N, gyrA_S83L, parC_S80I	<= 1		= 1		<= 0.03		> 64	qnrS1, gyrA_D87N, gyrA_S83L, parC_S80I	> 512	sul3	> 32	tet(A)	<= 0.25		> 16	dfrA1, dfrA15
CDE065	Broiler	2020-10-01	-:H5	206	17	yes	Col-, IncN	aph(3')-Ia, fosA4, glpT_E448K, aadA2, ble, aadA1, aph(3')-IIa	astA, espX1, fdeC	silC, silF, silR, silS, merP, merR, pcoA, merC, merT, silB, silA, pcoS, pcoR, pcoD, pcoC, pcoB, silE, silP	qacE,qacL	<= 4		> 32	blaTEM, blaDHA-1	= 8		= 2	blaDHA-1	= 8	blaDHA-1	= 64	cmlA1	> 8	gyrA_D87N, gyrA_S83L, parC_A56T, parC_S80I	<= 1		<= 0.5		<= 0.03		> 64	gyrA_D87N, gyrA_S83L, parC_A56T, parC_S80I	> 512	sul3, sul1	> 32	tet(A)	= 0.5		> 16	dfrA12
CDE066	Broiler	2020-10-01	O25:H16	2739	10	yes	IncFIB	aph(3'')-Ib, aph(6)-Id, aadA2, aadA1	espX1	emrE, ymgB	qacL	<= 4		> 32	blaTEM-135	= 4		<= 0.25		<= 0.25		= 32	cmlA1	= 0.12	qnrS1	<= 1		<= 0.5		<= 0.03		<= 4	qnrS1	> 512	sul3	= 32	tet(A)	<= 0.25		> 16	dfrA15
CDE067	Broiler	2020-10-01	O114:H45	1011	19	yes	Col-, IncFIB, IncFIC, IncFII, IncI1, IncN	aph(3'')-Ib, aph(6)-Id, aph(3')-Ia, glpT_E448K, aadA1, sat2	eilA, espX1, fdeC, ireA, iroB, iroC, iroD, iroE, iroN, iss, iucA, iucB, iucC, iucD, iutA, lpfA1, lpfA2	ymgB	qacL	<= 4		> 32	blaTEM	= 64	mph(A)	<= 0.25		<= 0.25		> 64	cmlA1, floR	> 8	qnrS13, gyrA_D87N, gyrA_S83L, parC_S80R	<= 1		<= 0.5		<= 0.03		> 64	qnrS13, gyrA_D87N, gyrA_S83L, parC_S80R	> 512	sul2, sul3	> 32	tet(A)	<= 0.25		> 16	dfrA1, dfrA14, dfrA15
CDE069	Broiler	2020-10-01	-:H30	48	10	yes	IncHI1B, Col-, Col440I, IncFII, IncN, IncX2, p0111	glpT_E448K, aadA2, aadA1, lnu(F)	fdeC		qacL	<= 4		> 32	blaTEM-1	> 64	mph(A)	<= 0.25		<= 0.25		> 64	cmlA1, floR	= 0.5	qnrS1	<= 1		<= 0.5		<= 0.03		= 16	qnrS1	> 512	sul3	> 32	tet(A)	<= 0.25		> 16	dfrA15
CDE070	Broiler	2020-10-01	O54:H32	7158	13	yes	IncFIB, IncN, p0111	aph(3')-Ia, glpT_E448K, aadA2, lnu(F)	espX1	silC, silF, silR, silS, pcoA, silB, silA, pcoS, pcoE, pcoC, pcoB, ymgB, silE, silP		<= 4		> 32	blaTEM-1	= 32	mph(A)	<= 0.25		<= 0.25		> 64	floR	= 8	gyrA_D87N, gyrA_S83L, parC_S80I	<= 1		> 16	aac(3)-IId	<= 0.03		> 64	gyrA_D87N, gyrA_S83L, parC_S80I	> 512	sul2, sul3	> 32	tet(A)	<= 0.25		> 16	dfrA12
CDE071	Sonali	2020-10-01	O39:H45	48	8	yes	IncHI1B, Col-, Col440I, IncX1, p0111	aph(3')-Ia	espX1, fdeC, iss	ymgB		<= 4		> 32	blaTEM-176	= 8		<= 0.25		<= 0.25		> 64	floR	> 8	qnrS1, gyrA_S83L, parC_S80I	<= 1		<= 0.5		<= 0.03		> 64	qnrS1, gyrA_S83L, parC_S80I	<= 8		> 32	tet(A)	<= 0.25		> 16	dfrA14
CDE072	Sonali	2020-10-01	-:H5	206	20	yes	Col440I, IncFIB, IncY	aph(3'')-Ib, aph(6)-Id, aph(3')-Ia, glpT_E448K, aadA2, aadA1	cvaC, espX1, iroB, iroC, iroD, iroE, iroN, iss	silC, silF, silR, silS, merP, merR, pcoA, merC, merT, silB, silA, pcoS, pcoR, pcoD, pcoC, pcoB, silE, silP	qacEdelta1, qacL	<= 4		> 32	blaTEM-1	= 64	mph(A)	<= 0.25		<= 0.25		> 64	cmlA1, floR	> 8	gyrA_D87N, gyrA_S83L, parC_A56T, parC_S80I	<= 1		> 16	aac(3)-IId	<= 0.03		> 64	gyrA_D87N, gyrA_S83L, parC_A56T, parC_S80I	> 512	sul2, sul3, sul1	> 32	tet(M), tet(A)	<= 0.25		> 16	dfrA12
CDE073	Sonali	2020-10-01	O1:H19	8318	13	yes	IncFIB, IncFIC, IncX1	aph(3'')-Ib, aph(6)-Id, glpT_E448K, bleO, aadA1	air, cvaC, eilA, espX1, fdeC, iroB, iroC, iroD, iroE, iroN, iss, iucA, iucB, iucC, iucD, iutA, lpfA1, lpfA2, mchF	ymgB	qacE	<= 4		> 32	blaTEM-1	<= 2		<= 0.25		<= 0.25		> 64	floR	> 8	gyrA_D87N, gyrA_S83L, parC_S80I, qnrS1	<= 1		<= 0.5		<= 0.03		> 64	gyrA_D87N, gyrA_S83L, parC_S80I, qnrS1	> 512	sul2	> 32	tet(A)	<= 0.25		> 16	dfrA1
CDE074	Sonali	2020-10-01	-:H5	206	4	yes	Col-, Col440I, IncFIB, IncFII, IncX1	glpT_E448K, aadA1, sat2	astA, espX1, fdeC, iss	silC, silF, silR, silS, pcoA, silB, silA, pcoS, pcoR, pcoD, pcoC, pcoB, ymgB, silE, silP		<= 4		> 32	blaTEM	= 8		<= 0.25		<= 0.25		<= 8		<= 0.015		<= 1		<= 0.5		<= 0.03		<= 4		<= 8		> 32		<= 0.25		> 16	dfrA1
CDE075	Broiler	2020-11-01	O51:H16	1011	15	yes	Col-, IncFII, IncX1	fosA4, glpT_E448K, aadA2, aadA1	eilA, espX1, fdeC, iss, lpfA1, lpfA2	emrE, ymgB	qacEdelta1, qacL	<= 4		> 32	blaTEM-1	> 64	mph(A)	<= 0.25		<= 0.25		= 64	cmlA1	= 8	gyrA_D87N, gyrA_S83L, parC_S80I	<= 1		> 16	aac(3)-IId	<= 0.03		> 64	gyrA_D87N, gyrA_S83L, parC_S80I	> 512	sul3, sul1	> 32	tet(M), tet(A)	<= 0.25		> 16	dfrA12
CDE076	Broiler	2020-11-01	O21:H52	93	17	yes	IncFIB, IncFII, IncI1, IncX1	aph(3'')-Ib, aph(6)-Id, aph(3')-Ia, glpT_E448K, aadA2, aadA1, cyaA_S352T	cvaC, espX1, ireA, iroB, iroC, iroD, iroE, iroN, iss, iucA, iucB, iucC, iucD, iutA, mchF	emrE, ymgB	qacL	<= 4		> 32	blaTEM, blaCTX-M-55	= 4		> 4	blaCTX-M-55	= 8	blaCTX-M-55	> 64	cmlA1, floR	> 8	gyrA_D87N, gyrA_S83L, parC_S80I	= 4	mcr-1.1	= 1		<= 0.03		> 64	gyrA_D87N, gyrA_S83L, parC_S80I	> 512	sul2, sul3	> 32	tet(A)	= 0.5		> 16	dfrA14
CDE077	Broiler	2020-11-01	O96:H5	12066	18	yes	Col-, IncFIB, IncFIC, IncN, IncX2	aph(3')-Ia, glpT_E448K, aadA2, aadA1	astA, espX1	silS, ymgB, silE	qacL	<= 4		> 32	blaTEM	> 64	mph(A)	<= 0.25		<= 0.25		> 64	cmlA1, floR	> 8	qnrS1, gyrA_D87N, gyrA_S83L, parC_A56T, parC_S80I	<= 1		> 16	aac(3)-IId	<= 0.03		> 64	qnrS1, gyrA_D87N, gyrA_S83L, parC_A56T, parC_S80I	> 512	sul2, sul3	> 32	tet(M), tet(A)	<= 0.25		> 16	dfrA12
CDE078	Broiler	2020-11-01	O8:H51	155	12	yes	Col-, IncFIB, IncFIC	aph(3'')-Ib, aph(6)-Id, aadA5, glpT_E448K	fdeC, iroB, iroC, iroD, iroE, iroN, iss, iucA, iucB, iucC, iucD, iutA, lpfA	emrE, ymgB	qacEdelta1	<= 4		> 32	blaTEM-135	= 32	mph(A)	<= 0.25		<= 0.25		<= 8		= 8	gyrA_D87N, gyrA_S83L, parC_S80I	<= 1		<= 0.5		<= 0.03		> 64	gyrA_D87N, gyrA_S83L, parC_S80I	> 512	sul2, sul1	> 32	tet(A)	<= 0.25		> 16	dfrA17
CDE079	Broiler	2020-11-01	O8:H21	155	1	no	p0111	glpT_E448K	astA, espX1, fdeC, lpfA	ymgB		<= 4		= 4		= 4		<= 0.25		<= 0.25		<= 8		<= 0.015		<= 1		<= 0.5		<= 0.03		<= 4		= 16		> 32	tet(A)	<= 0.25		= 0.5
CDE080	Broiler	2020-11-01	-:H16	2973	17	yes	Col440I, IncFIB, IncFIC, IncN, IncX1, IncX2, p0111	aph(3'')-Ib, aph(6)-Id, aph(3')-Ia, aadA5, glpT_E448K, aadA2, lnu(F)	fdeC, iss, lpfA	emrE, ymgB		<= 4		> 32	blaTEM-1	> 64	mph(A)	<= 0.25		<= 0.25		> 64	floR	> 8	qnrS1, gyrA_S83L, parC_S80I	<= 1		> 16	aac(3)-IId	<= 0.03		> 64	qnrS1, gyrA_S83L, parC_S80I	> 512	sul2, sul3	> 32	tet(A)	<= 0.25		> 16	dfrA14, dfrA17
CDE081	Broiler	2020-11-01	O148:H30	2334	9	yes	Col440I, IncN, IncX1, IncX2	aph(3')-Ia, glpT_E448K	astA, espX1	ymgB		<= 4		> 32	blaTEM-1	> 64	mph(A)	<= 0.25		<= 0.25		<= 8		> 8	qnrS13, gyrA_S83L, parC_S80I	<= 1		= 1		<= 0.03		> 64	qnrS13, gyrA_S83L, parC_S80I	> 512	sul3	> 32	tet(A)	<= 0.25		> 16	dfrA14
CDE082	Sonali	2020-11-01	O75:H10	2329	15	yes	Col-, Col440I, IncFIB, IncFII, IncX1	aph(3'')-Ib, aph(6)-Id, aph(3')-Ia, glpT_E448K, aadA1	espX1, fdeC, iss, lpfA	emrE, ymgB		<= 4		> 32	blaTEM-1	= 32	mph(A)	<= 0.25		<= 0.25		> 64	floR	> 8	qnrS13, gyrA_D87N, gyrA_S83L, parC_S80I	<= 1		<= 0.5		<= 0.03		> 64	qnrS13, gyrA_D87N, gyrA_S83L, parC_S80I	> 512	sul2	> 32	tet(M), tet(A)	<= 0.25		> 16	dfrA14
CDE083	Sonali	2020-11-01	O9:H19	6050	13	yes	IncFIB, IncN, IncX1, p0111	aph(3'')-Ib, aph(6)-Id, aph(3')-Ia, glpT_E448K, aadA2	astA, fdeC	emrE, ymgB	qacEdelta1	<= 4		> 32	blaTEM-1	> 64	mph(A)	<= 0.25		<= 0.25		<= 8		= 8	qnrS13, gyrA_S83L, parC_S80I	<= 1		<= 0.5		<= 0.03		> 64	qnrS13, gyrA_S83L, parC_S80I	> 512	sul2, sul1	> 32	tet(A)	<= 0.25		> 16	dfrA12
CDE084	Sonali	2020-11-01	-:H4	117	14	yes	Col-, IncFIB, IncFIC, IncN, IncX2	aph(3'')-Ib, aph(6)-Id, aph(3')-Ia, glpT_E448K, cyaA_S352T	fdeC, ireA, iroB, iroC, iroD, iroE, iroN, iss, iucA, iucB, iucC, iucD, iutA, lpfA, papA, papC, papE, papF, papG-II, pic, sslE, vactox, ybtP, ybtQ	emrE, merR, ymgB		<= 4		> 32	blaTEM-1	= 64	mph(A)	<= 0.25		<= 0.25		> 64	floR	> 8	qnrS1, gyrA_S83L, parC_S80I	<= 1		> 16	aac(3)-IId	<= 0.03		> 64	qnrS1, gyrA_S83L, parC_S80I	> 512	sul2, sul3	> 32	tet(A)	<= 0.25		> 16	dfrA14
CDE085	Sonali	2020-11-01	O77/O17/O44/O106/O73:H18	2001	13	yes	IncFIB, IncN, IncX2, p0111	glpT_E448K, uhpT_E350Q, aadA2, aadA1, cyaA_S352T	eilA, espX1, lpfA	ymgB	qacL	<= 4		= 8		> 64	mph(A)	<= 0.25		<= 0.25		> 64	cmlA1, floR	> 8	qnrS1, gyrA_D87N, gyrA_S83L, parC_S80I	<= 1		<= 0.5		<= 0.03		> 64	qnrS1, gyrA_D87N, gyrA_S83L, parC_S80I	> 512	sul3	> 32	tet(A)	<= 0.25		> 16	dfrA1, dfrA15
	Key
	Phenotypic results by MIC highlighted in red = non-wildtype by ECOFF values
	Phenotypic results by MIC highlighted in white = wildtype by ECOFF values
