# Supplementary material for: Genomic characterisation of Escherichia coli isolated from poultry at retail through Sink Surveillance in Dhaka, Bangladesh reveals high levels of multi-drug resistance
Source: Front Microbiol. 2024 May 30;15:1418476. doi: 10.3389/fmicb.2024.1418476 (PMC11169737; doi:10.3389/fmicb.2024.1418476)
Supplement: Supplementary file 3 [file Table_3.XLSX]

## Sheet: Sheet1
File S3. Sequence Type, Clonal Complex, and alleles of E. coli isolates from poultry at live bird markets in Bangladesh.
Isolate	SequenceType	Clonal Complex	Allele	Allele	Allele	Allele	Allele	Allele	Allele
CDE001	1324	not assigned	adk(6)	fumC(29)	gyrB(178)	icd(18)	mdh(11)	purA(8)	recA(41)
CDE002	38	ST38 Cplx	adk(4)	fumC(26)	gyrB(2)	icd(25)	mdh(5)	purA(5)	recA(19)
CDE003	7343	not assigned	adk(8)	fumC(7)	gyrB(625)	icd(8)	mdh(8)	purA(8)	recA(6)
CDE004	4598	not assigned	adk(224)	fumC(4)	gyrB(54)	icd(247)	mdh(11)	purA(1)	recA(6)
CDE005	10	ST10 Cplx	adk(10)	fumC(11)	gyrB(4)	icd(8)	mdh(8)	purA(8)	recA(2)
CDE006	3378	not assigned	adk(588)	fumC(11)	gyrB(5)	icd(8)	mdh(7)	purA(8)	recA(2)
CDE007	1324	not assigned	adk(6)	fumC(29)	gyrB(178)	icd(18)	mdh(11)	purA(8)	recA(41)
CDE008	6853	not assigned	adk(6)	fumC(11)	gyrB(4)	icd(10)	mdh(7)	purA(8)	recA(7)
CDE009	8070	not assigned	adk(54)	fumC(22)	gyrB(211)	icd(342)	mdh(182)	purA(16)	recA(4)
CDE010	7366	not assigned	adk(112)	fumC(11)	gyrB(5)	icd(12)	mdh(8)	purA(7)	recA(86)
CDE011	155	ST155 Cplx	adk(6)	fumC(4)	gyrB(14)	icd(16)	mdh(24)	purA(8)	recA(14)
CDE012	117	not assigned	adk(20)	fumC(45)	gyrB(41)	icd(43)	mdh(5)	purA(32)	recA(2)
CDE013	167	ST10 Cplx	adk(10)	fumC(11)	gyrB(4)	icd(8)	mdh(8)	purA(13)	recA(2)
CDE014	46	ST46 Cplx	adk(8)	fumC(7)	gyrB(1)	icd(8)	mdh(8)	purA(8)	recA(6)
CDE015	1485	ST648 Cplx	adk(92)	fumC(231)	gyrB(87)	icd(96)	mdh(70)	purA(58)	recA(2)
CDE016	6806	ST86 Cplx	adk(598)	fumC(6)	gyrB(33)	icd(131)	mdh(24)	purA(8)	recA(7)
CDE017	6803	not assigned	adk(8)	fumC(11)	gyrB(4)	icd(8)	mdh(8)	purA(1)	recA(2)
CDE018	15234	not assigned	adk(1848)	fumC(29)	gyrB(5)	icd(18)	mdh(11)	purA(8)	recA(2)
CDE019	117	not assigned	adk(20)	fumC(45)	gyrB(41)	icd(43)	mdh(5)	purA(32)	recA(2)
CDE020	8070	not assigned	adk(54)	fumC(22)	gyrB(211)	icd(342)	mdh(182)	purA(16)	recA(4)
CDE021	7366	not assigned	adk(112)	fumC(11)	gyrB(5)	icd(12)	mdh(8)	purA(7)	recA(86)
CDE023	8070	not assigned	adk(54)	fumC(22)	gyrB(211)	icd(342)	mdh(182)	purA(16)	recA(4)
CDE024	155	ST155 Cplx	adk(6)	fumC(4)	gyrB(14)	icd(16)	mdh(24)	purA(8)	recA(14)
CDE025	1324	not assigned	adk(6)	fumC(29)	gyrB(178)	icd(18)	mdh(11)	purA(8)	recA(41)
CDE026	10	ST10 Cplx	adk(10)	fumC(11)	gyrB(4)	icd(8)	mdh(8)	purA(8)	recA(2)
CDE027	155	ST155 Cplx	adk(6)	fumC(4)	gyrB(14)	icd(16)	mdh(24)	purA(8)	recA(14)
CDE028	695	not assigned	adk(10)	fumC(11)	gyrB(4)	icd(12)	mdh(8)	purA(18)	recA(2)
CDE029	155	ST155 Cplx	adk(6)	fumC(4)	gyrB(14)	icd(16)	mdh(24)	purA(8)	recA(14)
CDE030	1771	not assigned	adk(224)	fumC(4)	gyrB(54)	icd(247)	mdh(11)	purA(1)	recA(7)
CDE031	6335	not assigned	adk(10)	fumC(27)	gyrB(5)	icd(10)	mdh(8)	purA(8)	recA(2)
CDE032	1771	not assigned	adk(224)	fumC(4)	gyrB(54)	icd(247)	mdh(11)	purA(1)	recA(7)
CDE033	15267	not assigned	adk(540)	fumC(7)	gyrB(5)	icd(1)	mdh(8)	purA(18)	recA(2)
CDE034	69	ST69 Cplx	adk(21)	fumC(35)	gyrB(27)	icd(6)	mdh(5)	purA(5)	recA(4)
CDE035	48	ST10 Cplx	adk(6)	fumC(11)	gyrB(4)	icd(8)	mdh(8)	purA(8)	recA(2)
CDE036	2614	not assigned	adk(31)	fumC(276)	gyrB(83)	icd(140)	mdh(1)	purA(187)	recA(2)
CDE037	48	ST10 Cplx	adk(6)	fumC(11)	gyrB(4)	icd(8)	mdh(8)	purA(8)	recA(2)
CDE038	10	ST10 Cplx	adk(10)	fumC(11)	gyrB(4)	icd(8)	mdh(8)	purA(8)	recA(2)
CDE039	155	ST155 Cplx	adk(6)	fumC(4)	gyrB(14)	icd(16)	mdh(24)	purA(8)	recA(14)
CDE040	58	ST155 Cplx	adk(6)	fumC(4)	gyrB(4)	icd(16)	mdh(24)	purA(8)	recA(14)
CDE041	2973	not assigned	adk(6)	fumC(95)	gyrB(158)	icd(56)	mdh(11)	purA(8)	recA(41)
CDE042	8070	not assigned	adk(54)	fumC(22)	gyrB(211)	icd(342)	mdh(182)	purA(16)	recA(4)
CDE043	2973	not assigned	adk(6)	fumC(95)	gyrB(158)	icd(56)	mdh(11)	purA(8)	recA(41)
CDE044	93	ST168 Cplx	adk(6)	fumC(11)	gyrB(4)	icd(10)	mdh(7)	purA(8)	recA(6)
CDE045	12066	not assigned	adk(6)	fumC(1318)	gyrB(5)	icd(1)	mdh(8)	purA(18)	recA(2)
CDE046	192	not assigned	adk(63)	fumC(30)	gyrB(15)	icd(18)	mdh(43)	purA(8)	recA(7)
CDE047	226	ST226 Cplx	adk(10)	fumC(27)	gyrB(5)	icd(8)	mdh(8)	purA(7)	recA(2)
CDE048	527	not assigned	adk(7)	fumC(7)	gyrB(4)	icd(16)	mdh(43)	purA(7)	recA(7)
CDE049	2179	not assigned	adk(9)	fumC(65)	gyrB(5)	icd(18)	mdh(11)	purA(8)	recA(6)
CDE050	12066	not assigned	adk(6)	fumC(1318)	gyrB(5)	icd(1)	mdh(8)	purA(18)	recA(2)
CDE051	4537	not assigned	adk(6)	fumC(11)	gyrB(4)	icd(8)	mdh(364)	purA(8)	recA(2)
CDE052	1011	not assigned	adk(6)	fumC(4)	gyrB(159)	icd(44)	mdh(112)	purA(1)	recA(17)
CDE053	155	ST155 Cplx	adk(6)	fumC(4)	gyrB(14)	icd(16)	mdh(24)	purA(8)	recA(14)
CDE054	12066	not assigned	adk(6)	fumC(1318)	gyrB(5)	icd(1)	mdh(8)	purA(18)	recA(2)
CDE055	12066	not assigned	adk(6)	fumC(1318)	gyrB(5)	icd(1)	mdh(8)	purA(18)	recA(2)
CDE056	6726	not assigned	adk(10)	fumC(11)	gyrB(420)	icd(10)	mdh(7)	purA(8)	recA(2)
CDE057	10	ST10 Cplx	adk(10)	fumC(11)	gyrB(4)	icd(8)	mdh(8)	purA(8)	recA(2)
CDE058	155	ST155 Cplx	adk(6)	fumC(4)	gyrB(14)	icd(16)	mdh(24)	purA(8)	recA(14)
CDE059	2179	not assigned	adk(9)	fumC(65)	gyrB(5)	icd(18)	mdh(11)	purA(8)	recA(6)
CDE060	117	not assigned	adk(20)	fumC(45)	gyrB(41)	icd(43)	mdh(5)	purA(32)	recA(2)
CDE061	2179	not assigned	adk(9)	fumC(65)	gyrB(5)	icd(18)	mdh(11)	purA(8)	recA(6)
CDE062	5019	not assigned	adk(6)	fumC(518)	gyrB(4)	icd(10)	mdh(7)	purA(8)	recA(6)
CDE063	155	ST155 Cplx	adk(6)	fumC(4)	gyrB(14)	icd(16)	mdh(24)	purA(8)	recA(14)
CDE064	2001	not assigned	adk(200)	fumC(3)	gyrB(17)	icd(6)	mdh(45)	purA(5)	recA(191)
CDE065	206	ST206 Cplx	adk(6)	fumC(7)	gyrB(5)	icd(1)	mdh(8)	purA(18)	recA(2)
CDE066	2739	not assigned	adk(6)	fumC(11)	gyrB(102)	icd(8)	mdh(8)	purA(8)	recA(2)
CDE067	1011	not assigned	adk(6)	fumC(4)	gyrB(159)	icd(44)	mdh(112)	purA(1)	recA(17)
CDE069	48	ST10 Cplx	adk(6)	fumC(11)	gyrB(4)	icd(8)	mdh(8)	purA(8)	recA(2)
CDE070	7158	not assigned	adk(10)	fumC(11)	gyrB(4)	icd(8)	mdh(11)	purA(2)	recA(2)
CDE071	48	ST10 Cplx	adk(6)	fumC(11)	gyrB(4)	icd(8)	mdh(8)	purA(8)	recA(2)
CDE072	206	ST206 Cplx	adk(6)	fumC(7)	gyrB(5)	icd(1)	mdh(8)	purA(18)	recA(2)
CDE073	8318	not assigned	adk(83)	fumC(23)	gyrB(155)	icd(12)	mdh(1)	purA(2)	recA(17)
CDE074	206	ST206 Cplx	adk(6)	fumC(7)	gyrB(5)	icd(1)	mdh(8)	purA(18)	recA(2)
CDE075	1011	not assigned	adk(6)	fumC(4)	gyrB(159)	icd(44)	mdh(112)	purA(1)	recA(17)
CDE076	93	ST168 Cplx	adk(6)	fumC(11)	gyrB(4)	icd(10)	mdh(7)	purA(8)	recA(6)
CDE077	12066	not assigned	adk(6)	fumC(1318)	gyrB(5)	icd(1)	mdh(8)	purA(18)	recA(2)
CDE078	155	ST155 Cplx	adk(6)	fumC(4)	gyrB(14)	icd(16)	mdh(24)	purA(8)	recA(14)
CDE079	155	ST155 Cplx	adk(6)	fumC(4)	gyrB(14)	icd(16)	mdh(24)	purA(8)	recA(14)
CDE080	2973	not assigned	adk(6)	fumC(95)	gyrB(158)	icd(56)	mdh(11)	purA(8)	recA(41)
CDE081	2334	not assigned	adk(10)	fumC(23)	gyrB(275)	icd(8)	mdh(8)	purA(8)	recA(2)
CDE082	2329	not assigned	adk(9)	fumC(6)	gyrB(33)	icd(18)	mdh(7)	purA(8)	recA(7)
CDE083	6050	not assigned	adk(6)	fumC(11)	gyrB(4)	icd(8)	mdh(8)	purA(8)	recA(86)
CDE084	117	not assigned	adk(20)	fumC(45)	gyrB(41)	icd(43)	mdh(5)	purA(32)	recA(2)
CDE085	2001	not assigned	adk(200)	fumC(3)	gyrB(17)	icd(6)	mdh(45)	purA(5)	recA(191)
